# Supplementary material for: The Structure, Evolution, and Expression Patterns Analysis Reveals the bHLH Members Associated with Powdery Mildew Resistance in Rubber Tree
Source: Plants (Basel). 2025 Oct 22;14(21):3244. doi: 10.3390/plants14213244 (PMC12608283; doi:10.3390/plants14213244)
Supplement: Supplementary file 1 [file plants-14-03244-s001.zip]

Archive with 1 entries (1 files):
- plants-3890278-supplementary.xlsx
