# Supplementary material for: The Structure, Evolution, and Expression Patterns Analysis Reveals the bHLH Members Associated with Powdery Mildew Resistance in Rubber Tree
Source: Plants (Basel). 2025 Oct 22;14(21):3244. doi: 10.3390/plants14213244 (PMC12608283; doi:10.3390/plants14213244)
Supplement: Supplementary file 1 [file plants-14-03244-s001.zip › plants-3890278-supplementary.xlsx]

## Sheet: Table S1
Supplement Table S1. the physical and chemical properties as well as subcellular localization predictions of members of the bHLH family
Domain	ID	Sequence ID	Number of Amino Acid	Molecular Weight	Theoretical pI	Instability Index	Aliphatic Index	Grand Average of Hydropathicity	Subcellular locations
AtAIG1	EVM0017523.1	EVM0017523.1	277	30688.7	8.28	50.48	83.07	-0.417	Nucleus
	EVM0024665.1	EVM0024665.1	233	25232.8	9.5	46.81	76.14	-0.368	Nucleus
	EVM0023070.1	EVM0023070.1	243	26496.8	8.96	57.36	77.04	-0.504	Nucleus
	EVM0026662.1	EVM0026662.1	237	26686.5	8.58	60.18	91.73	-0.436	Nucleus
	EVM0026025.1	EVM0026025.1	346	38348	5.84	67.27	80.38	-0.597	Nucleus
	EVM0035464.1	EVM0035464.1	353	39239.1	6.07	69.12	82.35	-0.579	Nucleus
	EVM0012172.1	EVM0012172.1	237	26704.5	8.24	52.38	88.86	-0.472	Nucleus
AtAMS	EVM0038993.1	EVM0038993.1	538	59003.1	5.51	52.17	79.72	-0.516	Nucleus
	EVM0041098.1	EVM0041098.1	495	54017.7	5.22	54.81	81.01	-0.396	Nucleus
	EVM0030470.1	EVM0030470.1	532	57660.7	5.3	56.62	76.13	-0.467	Nucleus
	EVM0040367.1	EVM0040367.1	530	58078.3	5.86	49.18	78.17	-0.498	Nucleus
AtbHLH	EVM0013638.1	EVM0013638.1	344	37958.9	8.29	46.75	70.64	-0.546	Nucleus
	EVM0015395.1	EVM0015395.1	89	10006.6	9.3	41.94	99.66	-0.043	Nucleus
	EVM0031939.1	EVM0031939.1	331	36183.5	6.39	71.18	69.46	-0.573	Nucleus
	EVM0033177.1	EVM0033177.1	273	29658	8.44	54.39	64.32	-0.585	Nucleus
	EVM0020100.1	EVM0020100.1	236	27164	9.64	43.44	75.97	-0.662	Nucleus
	EVM0013404.3	EVM0013404.3	475	51817.6	6.25	51.62	61.77	-0.589	Nucleus
	EVM0030706.1	EVM0030706.1	267	29378.3	6.59	54.27	77.45	-0.348	Nucleus
	EVM0013618.1	EVM0013618.1	139	15375.8	9.03	56.15	95.47	-0.229	Nucleus
	EVM0008222.1	EVM0008222.1	369	40730.5	9.26	54.11	61.36	-0.673	Nucleus
	EVM0042346.1	EVM0042346.1	265	28634.8	5.71	57.75	66.26	-0.662	Nucleus
	EVM0034760.1	EVM0034760.1	321	35798.9	6.7	59.02	67.48	-0.606	Nucleus
	EVM0022844.1	EVM0022844.1	350	37504.5	8.62	50.38	63.54	-0.627	Nucleus
	EVM0021675.1	EVM0021675.1	585	66403.9	6.35	78.44	80.32	-0.517	Nucleus
	EVM0014639.1	EVM0014639.1	569	64798.2	7.73	79.39	76.63	-0.554	Nucleus
	EVM0008980.1	EVM0008980.1	427	46567	7.27	55.87	64.89	-0.599	Nucleus
	EVM0006826.1	EVM0006826.1	369	40625.5	8.84	46.83	66.37	-0.634	Nucleus
	EVM0003056.1	EVM0003056.1	508	55913.9	6.07	53.97	66.77	-0.624	Nucleus
	EVM0042229.1	EVM0042229.1	469	50757.2	5.28	56.03	60.55	-0.542	Nucleus
	EVM0031392.1	EVM0031392.1	304	34297.6	5.47	65.4	71.58	-0.444	Nucleus
	EVM0019470.1	EVM0019470.1	201	22743.6	8.78	50.89	81.44	-0.557	Nucleus
	EVM0023693.3	EVM0023693.3	138	15294.7	8.81	51.79	94.06	-0.207	Nucleus
	EVM0030565.2	EVM0030565.2	310	33974.9	6.17	67.26	72.32	-0.603	Nucleus
	EVM0039108.1	EVM0039108.1	256	27689.7	6.44	52.65	59.45	-0.613	Nucleus
	EVM0021895.1	EVM0021895.1	357	39156.4	6.51	67.77	62.86	-0.708	Nucleus
	EVM0042595.1	EVM0042595.1	508	55779.7	6.78	58.24	63.15	-0.674	Nucleus
	EVM0031975.1	EVM0031975.1	447	49157.2	6.56	64.36	53.65	-0.684	Nucleus
	EVM0021506.1	EVM0021506.1	444	49154.2	6.02	63.24	50.05	-0.73	Nucleus
	EVM0012488.1	EVM0012488.1	427	46580.2	7.64	51.24	67.4	-0.535	Nucleus
	EVM0013134.1	EVM0013134.1	350	37655.6	8.43	50.96	62.69	-0.605	Nucleus
	EVM0014454.1	EVM0014454.1	237	27270.2	9.41	48.33	73.25	-0.657	Nucleus
	EVM0013951.1	EVM0013951.1	176	19316	5.07	53.21	82.61	-0.034	Nucleus
	EVM0022486.1	EVM0022486.1	247	27288.1	7.15	53.17	81.74	-0.283	Nucleus
	EVM0004646.1	EVM0004646.1	139	15375.8	9.03	56.15	95.47	-0.229	Nucleus
AtBIM	EVM0002806.1	EVM0002806.1	566	62181.9	7.78	54.78	61.7	-0.879	Nucleus
	EVM0023478.2	EVM0023478.2	559	61658.8	9.01	57.21	66.37	-0.806	Nucleus
	EVM0029875.2	EVM0029875.2	566	62111.1	8.6	55.69	66.57	-0.786	Nucleus
	EVM0014071.1	EVM0014071.1	342	37696.7	5.62	57.44	67.02	-0.847	Nucleus
	EVM0027575.1	EVM0027575.1	332	36687.8	6.93	58.92	71.05	-0.816	Nucleus
	EVM0010840.1	EVM0010840.1	318	35356.1	5.44	55.95	67.74	-0.762	Nucleus
	EVM0006148.1	EVM0006148.1	319	35797.4	5.02	52.31	71.19	-0.79	Nucleus
AtBPE	EVM0011292.1	EVM0011292.1	349	39093	6.1	50.15	68.74	-0.658	Nucleus
	EVM0033011.1	EVM0033011.1	260	27991.2	5.75	52.4	73.19	-0.573	Nucleus
	EVM0000027.1	EVM0000027.1	281	30359.8	6.93	52.51	66.65	-0.659	Nucleus
	EVM0040778.1	EVM0040778.1	410	44777.5	5.88	57.73	61.17	-0.72	Nucleus
	EVM0002529.1	EVM0002529.1	239	27022.4	6.39	54.73	67.74	-0.671	Nucleus
	EVM0008775.3	EVM0008775.3	391	42468.9	5.82	53.65	65.83	-0.692	Nucleus
	EVM0042016.1	EVM0042016.1	557	60925.1	6.31	46.88	65.51	-0.655	Nucleus
	EVM0041821.1	EVM0041821.1	238	26952.2	6.45	49.43	69.66	-0.669	Nucleus
	EVM0011884.1	EVM0011884.1	566	61696.5	6.54	44.05	60.37	-0.718	Nucleus
	EVM0000986.1	EVM0000986.1	327	36465.1	8.89	51.17	73.12	-0.512	Nucleus
	EVM0037832.1	EVM0037832.1	267	29328.3	6.46	42.83	63.15	-0.831	Nucleus
	EVM0013145.1	EVM0013145.1	267	28912.2	5.75	60.42	66.52	-0.631	Nucleus
	EVM0020842.1	EVM0020842.1	562	60588.5	5.78	55.21	64.89	-0.631	Nucleus
	EVM0006243.1	EVM0006243.1	262	29548.9	5.6	39.09	63.28	-0.595	Nucleus
	EVM0001023.2	EVM0001023.2	425	47332.5	8.37	46.84	73.15	-0.492	Nucleus
	EVM0026372.3	EVM0026372.3	565	61073.1	5.7	47.42	61.79	-0.635	Nucleus
	EVM0023944.1	EVM0023944.1	372	41240.1	5.97	50.98	74.76	-0.635	Nucleus
	EVM0009722.1	EVM0009722.1	575	62495.4	6	47.36	60.3	-0.692	Nucleus
	EVM0002800.1	EVM0002800.1	272	30707.5	7.18	53.51	68.53	-0.718	Nucleus
	EVM0026983.1	EVM0026983.1	267	29337.3	6.61	41.55	59.59	-0.866	Nucleus
	EVM0013386.1	EVM0013386.1	352	39087	8.75	50.83	66.53	-0.634	Nucleus
	EVM0022731.1	EVM0022731.1	267	29301.3	6.46	44.47	63.15	-0.821	Nucleus
	EVM0021728.1	EVM0021728.1	375	41540.1	5.64	50.85	73.87	-0.697	Nucleus
	EVM0005224.1	EVM0005224.1	200	22976.9	7.88	35.64	71.15	-0.673	Nucleus
	EVM0026181.1	EVM0026181.1	437	48638.7	6.07	54.36	66.04	-0.656	Nucleus
AtFAMA	EVM0012145.1	EVM0012145.1	413	47024.1	5.53	61.26	84.02	-0.585	Nucleus
	EVM0003451.3	EVM0003451.3	434	49525.8	5.52	66.5	82	-0.629	Nucleus
	EVM0014784.1	EVM0014784.1	329	37325.2	5.91	65.79	74.98	-0.523	Nucleus
	EVM0034123.1	EVM0034123.1	381	43601.1	5.66	65.62	82.65	-0.64	Nucleus
	EVM0022101.1	EVM0022101.1	399	45843.7	5.22	62.17	78.17	-0.657	Nucleus
	EVM0021927.1	EVM0021927.1	303	34629.5	8.94	59.83	83.04	-0.472	Nucleus
	EVM0005799.1	EVM0005799.1	380	43292.9	5.77	63.97	75.45	-0.639	Nucleus
	EVM0010794.1	EVM0010794.1	342	38507.3	6.39	59.5	75.29	-0.541	Nucleus
	EVM0000016.1	EVM0000016.1	334	36866.8	5.4	72.5	85.45	-0.417	Nucleus
	EVM0000623.1	EVM0000623.1	333	36886.6	5.21	69.3	85.14	-0.486	Nucleus
	EVM0039833.1	EVM0039833.1	337	37962.9	6.47	58.72	78.99	-0.512	Nucleus
	EVM0010750.1	EVM0010750.1	330	37173.9	5.84	66.89	74.76	-0.541	Nucleus
	EVM0013573.1	EVM0013573.1	315	35413.8	6.52	56.06	68.38	-0.49	Nucleus
AtILR3	EVM0038925.1	EVM0038925.1	238	26207.8	8.45	62.38	73.74	-0.614	Nucleus
	EVM0037286.1	EVM0037286.1	238	26206.8	8.78	61.5	72.1	-0.62	Nucleus
	EVM0042852.1	EVM0042852.1	218	24560.9	6.11	53.78	72.61	-0.629	Nucleus
	EVM0021713.1	EVM0021713.1	218	24865	5.82	53.62	63.17	-0.86	Nucleus
	EVM0029165.1	EVM0029165.1	236	25895.4	6.76	54.84	74.41	-0.604	Nucleus
	EVM0005311.1	EVM0005311.1	327	36461.6	6.47	50.18	57.28	-0.966	Nucleus
	EVM0004282.1	EVM0004282.1	236	25849.4	8.22	55.21	77.37	-0.579	Nucleus
	EVM0006801.1	EVM0006801.1	211	23170.3	8.42	61.8	65.21	-0.625	Nucleus
AtIND	EVM0012179.1	EVM0012179.1	360	39300.9	4.77	64.12	64.19	-0.712	Nucleus
	EVM0029136.1	EVM0029136.1	224	24924.3	5.64	58.53	71.88	-0.498	Nucleus
	EVM0036812.1	EVM0036812.1	153	16948	6.09	51.28	61.83	-0.566	Nucleus
	EVM0027679.1	EVM0027679.1	311	34596.4	4.65	55.53	68.07	-0.573	Nucleus
	EVM0021078.1	EVM0021078.1	267	29709.3	9.32	61.65	56.29	-0.476	Nucleus
	EVM0032310.1	EVM0032310.1	263	29110	8.78	65.52	64.64	-0.562	Nucleus
	EVM0028222.1	EVM0028222.1	259	28769.2	9.32	58.29	61.74	-0.437	Nucleus
	EVM0028583.1	EVM0028583.1	325	36598.8	7.11	44.53	65.45	-0.776	Nucleus
	EVM0006638.1	EVM0006638.1	315	35286.2	6.01	45.9	67.49	-0.69	Nucleus
	EVM0000432.1	EVM0000432.1	332	37257.4	5.04	56.87	57.89	-0.767	Nucleus
	EVM0026215.1	EVM0026215.1	266	29509.4	6.6	65.74	59.51	-0.631	Nucleus
	EVM0028584.1	EVM0028584.1	359	38967.7	4.72	63.41	67.41	-0.652	Nucleus
AtMYC1	EVM0041763.1	EVM0041763.1	480	53191.3	5.37	45.8	73.35	-0.568	Nucleus
	EVM0020996.1	EVM0020996.1	458	50538.5	5.63	44.27	79.19	-0.49	Nucleus
AtNAI1	EVM0011401.1	EVM0011401.1	374	41768.9	6.48	58.56	79.28	-0.552	Nucleus
	EVM0024919.2	EVM0024919.2	362	40476.7	6.73	45.65	90.75	-0.221	Nucleus
	EVM0003861.1	EVM0003861.1	369	41241.5	6.47	61.69	80.11	-0.505	Nucleus
	EVM0040304.1	EVM0040304.1	350	39119.2	6.61	43.85	77.4	-0.57	Nucleus
	EVM0016271.1	EVM0016271.1	309	34865.6	8.61	49.26	78.83	-0.567	Nucleus
	EVM0034725.1	EVM0034725.1	347	38694.2	6.72	46.34	80.61	-0.406	Nucleus
AtORG2	EVM0013403.1	EVM0013403.1	248	27535.1	6.52	55.56	86.49	-0.417	Nucleus
	EVM0024775.1	EVM0024775.1	243	27438.5	8.44	48.78	96.3	-0.185	Nucleus
	EVM0015469.1	EVM0015469.1	225	25750.5	9.19	58.12	92.67	-0.481	Nucleus
	EVM0014169.3	EVM0014169.3	241	26631.8	5.58	52.06	84.48	-0.495	Nucleus
AtPIF	EVM0018881.1	EVM0018881.1	422	46155.4	5.59	71.55	71.26	-0.57	Nucleus
	EVM0024145.2	EVM0024145.2	737	78145.6	5.9	53.21	61.82	-0.54	Nucleus
	EVM0004345.6	EVM0004345.6	771	82849.8	5.52	49.2	67.55	-0.449	Nucleus
	EVM0039543.1	EVM0039543.1	466	50463.1	7	60.08	60.97	-0.549	Nucleus
	EVM0028350.1	EVM0028350.1	549	59977.1	6.33	61.81	58.72	-0.65	Nucleus
	EVM0040801.1	EVM0040801.1	333	35927	5.26	72.54	70.36	-0.538	Nucleus
	EVM0022287.2	EVM0022287.2	329	35688.9	5.43	66.25	74.1	-0.456	Nucleus
	EVM0004802.1	EVM0004802.1	308	33152	5.55	66.65	73.9	-0.448	Nucleus
	EVM0039970.1	EVM0039970.1	621	67744.5	9	56.95	70.43	-0.585	Nucleus
	EVM0027120.1	EVM0027120.1	441	48430.5	8.67	62.64	59.59	-0.698	Nucleus
	EVM0016274.2	EVM0016274.2	414	45281.6	6.52	60.56	59.76	-0.629	Nucleus
	EVM0036725.1	EVM0036725.1	526	57822	5.85	66.07	57.91	-0.677	Nucleus
	EVM0032548.1	EVM0032548.1	522	57674	8.04	61.35	68.77	-0.706	Nucleus
bHLH_SF	EVM0010756.3	EVM0010756.3	423	47182.1	6.81	54.29	53.5	-0.843	Nucleus
	EVM0011280.1	EVM0011280.1	182	20845.5	9.3	33.97	93.19	-0.266	Nucleus
	EVM0013382.1	EVM0013382.1	278	31479.5	5.45	57.51	76.51	-0.433	Nucleus
	EVM0007639.1	EVM0007639.1	524	57397.8	5.53	45.69	81.7	-0.385	Nucleus
	EVM0017546.1	EVM0017546.1	269	29416.3	6.01	49.53	85.87	-0.268	Nucleus
	EVM0028073.1	EVM0028073.1	212	24233.4	7.82	47.33	75.42	-0.565	Nucleus
	EVM0000931.1	EVM0000931.1	297	33615	8.84	46.19	74.18	-0.616	Nucleus
	EVM0005573.1	EVM0005573.1	248	28087	6.98	50.18	86.9	-0.399	Nucleus
	EVM0021528.1	EVM0021528.1	329	34886.4	5.73	53.93	73.01	-0.381	Nucleus
	EVM0009144.1	EVM0009144.1	239	26868.1	6.55	62.51	63.64	-0.725	Nucleus
	EVM0033482.2	EVM0033482.2	429	47962.3	8.77	57.23	58.23	-0.872	Nucleus
	EVM0009862.1	EVM0009862.1	266	29283.2	8.24	52.3	83.98	-0.411	Nucleus
	EVM0027755.1	EVM0027755.1	163	18805	9.8	52.89	98.71	-0.379	Nucleus
	EVM0014188.1	EVM0014188.1	315	35684.1	4.84	37.95	83.02	-0.479	Nucleus
	EVM0019555.1	EVM0019555.1	182	20837.4	9.3	35.48	90.49	-0.242	Nucleus
	EVM0036807.1	EVM0036807.1	216	24821.1	8.97	38.75	77.64	-0.596	Nucleus
	EVM0042117.2	EVM0042117.2	440	48569	7.59	55.58	68.05	-0.65	Nucleus
	EVM0012722.1	EVM0012722.1	202	23235.7	7.72	63.91	84.46	-0.525	Nucleus
	EVM0026930.1	EVM0026930.1	267	30148.7	5.09	34.33	79.89	-0.636	Nucleus
	EVM0009445.1	EVM0009445.1	224	25316.6	8.65	47.73	78.79	-0.478	Nucleus
	EVM0005671.1	EVM0005671.1	304	32107.3	5.91	44.74	79.08	-0.275	Nucleus
	EVM0006574.1	EVM0006574.1	347	39488.8	4.75	67.12	73.34	-0.495	Nucleus
	EVM0038351.1	EVM0038351.1	461	48653.1	6.39	50.38	65.68	-0.548	Nucleus
	EVM0010304.1	EVM0010304.1	338	38186.8	4.78	58.66	65.83	-0.619	Nucleus
	EVM0010388.1	EVM0010388.1	423	46804.8	6.5	55.17	55.86	-0.824	Nucleus
	EVM0036623.1	EVM0036623.1	194	21950.5	8.77	81.74	105.41	-0.152	Nucleus
	EVM0031622.2	EVM0031622.2	210	23726.1	8.64	50.09	80.81	-0.34	Nucleus
	EVM0018149.2	EVM0018149.2	274	30327.5	6.91	45.69	87.55	-0.294	Nucleus
	EVM0026892.1	EVM0026892.1	233	26238.5	6.31	55.8	73.18	-0.558	Nucleus
	EVM0014891.2	EVM0014891.2	260	29576.8	5.27	58.02	87.81	-0.457	Nucleus
	EVM0017649.1	EVM0017649.1	211	23715.4	8.29	85.42	103.41	-0.212	Nucleus
	EVM0025288.1	EVM0025288.1	218	24106.2	5.53	46.7	87.25	-0.602	Nucleus
	EVM0004742.2	EVM0004742.2	262	29928	4.88	61.39	83.05	-0.519	Nucleus
	EVM0036141.1	EVM0036141.1	208	23782.3	6.22	52.35	91.44	-0.512	Nucleus
	EVM0016522.1	EVM0016522.1	326	34493	5.72	51.64	76.38	-0.357	Nucleus
	EVM0036297.1	EVM0036297.1	118	12781.7	10.18	70.92	85.25	-0.171	Nucleus
	EVM0011802.1	EVM0011802.1	207	23770.3	5.71	50.92	94.69	-0.466	Nucleus
	EVM0014063.1	EVM0014063.1	180	20560.2	7.96	39.68	76.39	-0.642	Nucleus
	EVM0020883.1	EVM0020883.1	226	24966.2	5.77	49.64	82.92	-0.688	Nucleus
	EVM0002688.2	EVM0002688.2	303	31821	5.9	40.93	75.78	-0.306	Nucleus
	EVM0007132.1	EVM0007132.1	436	48156.5	5.43	58.83	69.13	-0.625	Nucleus
	EVM0010851.1	EVM0010851.1	336	37890.4	4.75	54.34	69.67	-0.569	Nucleus
	EVM0005020.1	EVM0005020.1	439	48920.1	7.2	51	54.21	-0.826	Nucleus
	EVM0036460.1	EVM0036460.1	201	22802	8.84	63.63	80	-0.41	Nucleus
	EVM0021336.1	EVM0021336.1	347	39479.5	4.6	64.19	75.59	-0.453	Nucleus
	EVM0033480.1	EVM0033480.1	272	30555.4	8.72	58.76	68.16	-0.657	Nucleus
	EVM0022864.1	EVM0022864.1	434	46749.5	8.89	60.47	54.22	-0.601	Nucleus
bHLH-MYC_N	EVM0004756.1	EVM0004756.1	489	54087.8	5.56	40.86	81.41	-0.443	Nucleus
	EVM0032728.1	EVM0032728.1	412	45990.8	5.23	41.99	73.54	-0.478	Nucleus
	EVM0001531.1	EVM0001531.1	686	76955.9	5.41	62.46	72.67	-0.663	Nucleus
	EVM0034547.1	EVM0034547.1	678	74291.4	5.5	43.4	62.71	-0.689	Nucleus
	EVM0004262.1	EVM0004262.1	488	54102	5.38	41.92	85.96	-0.414	Nucleus
	EVM0040464.1	EVM0040464.1	456	50383.6	6.68	43.27	83.82	-0.208	Nucleus
	EVM0040882.1	EVM0040882.1	748	83130.4	5.6	40.32	85.04	-0.342	Nucleus
	EVM0042836.1	EVM0042836.1	479	53817.4	8.15	49.8	82.07	-0.506	Nucleus
	EVM0033326.1	EVM0033326.1	475	53415.7	6.12	48.19	80.65	-0.37	Nucleus
	EVM0015216.4	EVM0015216.4	622	69636	5.53	56.07	91.53	-0.386	Nucleus
	EVM0019978.1	EVM0019978.1	470	52866	6.58	49.12	76.55	-0.43	Nucleus
	EVM0023506.2	EVM0023506.2	691	77165.7	5.43	59.07	79.32	-0.573	Nucleus
	EVM0023036.2	EVM0023036.2	590	66322.8	5.42	44.65	71.36	-0.679	Nucleus
	EVM0036937.1	EVM0036937.1	475	53236.1	6.37	47.55	74.08	-0.425	Nucleus
	EVM0004217.1	EVM0004217.1	623	70021.4	5.59	57.3	91.24	-0.393	Nucleus
	EVM0018906.1	EVM0018906.1	475	52933.6	6.1	48.56	75.14	-0.44	Nucleus
	EVM0009404.1	EVM0009404.1	619	68634.1	6.08	36.95	76.37	-0.497	Nucleus
	EVM0015982.1	EVM0015982.1	446	49788.2	6.73	49.46	76.32	-0.448	Nucleus
	EVM0033187.1	EVM0033187.1	611	67433.5	6.25	35.19	75.16	-0.505	Nucleus
	EVM0028606.1	EVM0028606.1	748	83098.3	5.56	40.28	85.43	-0.338	Nucleus
	EVM0029927.1	EVM0029927.1	422	47668.6	5.74	49.49	72.73	-0.513	Nucleus
	EVM0019550.1	EVM0019550.1	506	55875.2	5.46	49.97	84.62	-0.345	Nucleus
	EVM0021390.1	EVM0021390.1	681	74585.3	5.61	42.23	64.83	-0.719	Nucleus

## Sheet: Table S2
Supplement Table S2. the bHLH transcription factors related to plant disease resistance
Species		Gene name	Functions	Major function category	References	Reference DOI		GenBank ID
Ziziphus jujuba		ZjbHLH87	ZjbHLH87 acts as a negative regulatory factor and participates in the GA signaling pathway, thereby influencing the process of powdery mildew disease.				10.1111/nph.70172	XP_060672142.1
Tomato Solanum lycopersicum		bHLH130	bHLH130 acts as a negative regulator of tomato resistance to P. infestans.				10.1016/j.ijbiomac.2025.143908	XP_004229606.1
Oryza sativa		OsbHLH5	Overexpression of OsbHLH5 in transgenic rice can enhance resistance to the Xanthomonas oryzae pv. oryzae (Xoo), and the accumulation of plant antitoxins induced by biotic stress is partially dependent on OsbHLH5.				10.3390/ijms252212152	NP_001388684.1
Nicotiana tabacum		NtMYC2a	Knocking NtMYC2a in tobacco reduced resistance to bacterial wilt				https://doi.org/10.1016/j.gene.2024.148622	ADU60100.1
Oryza sativa		OsbHLH46	OsHLH46 positively regulates rice blast resistance, and OsHLH46 suppresses OsbHLH6-mediated rice blast resistance.				10.1111/jipb.13783	LOC_Os02g49480.1.MSUR7
Citrus sinensis		CsbHLH085	CsbHLH085 overexpression in Citrus significantly enhanced Citrus bacterial canker（CBC ）resistance				10.1016/j.ijbiomac.2024.131442	KAH9695189.1
apple Malus domestica		MdbHLH093	The transient overexpression of MdbHLH093 in apple leaves increased the resistance to powdery mildew.Conversely, when MdbHLH093 expression was silenced, the sensitivity of apple leaves to powdery mildew was increased.				10.3390/ijms24119390	XP_008385974.2
Chrysanthemum morifolium Ramat		CmbHLH18	Overexpression of the heterologous CmbHLH18 gene can enhance the resistance of Arabidopsis to the rot-causing fungus (Alternaria brassicicola) by increasing the deposition of callose, preventing spores from entering the leaves, reducing the accumulation of reactive oxygen species, increasing the activity of antioxidant and defense enzymes, and promoting the expression level of these genes.				10.3390/genes14020275	OP313866.1
Nicotiana tabacum		NtbHLH49	overexpression of NtbHLH49 decreased tobacco resistance to P. nicotianae, while knockdown of its expression increased the resistance.				10.3389/fpls.2022.1073856	XP_016513428.1
Oryza sativa		OsbHLH057	overexpressing OsbHLH057 enhanced rice disease resistance and drought tolerance（ Rhizoctonia solani）, while knocking out OsbHLH057 made rice more susceptible to pathogens and drought.				10.1007/s00299-022-02859-w	Os07t0543000-01
Dendrobium catenatum		DcMYC2b DcbHLH027	DcMYC2b plays a crucial positive regulatory role in the defense process of D. catenatum against P1 (Sclerotium delphinii). The Arabidopsis lines overexpressing DcMYC2b have significantly smaller lesion areas compared to the wild type after being infected by P1.				10.3389/fpls.2022.956210	XP_020703009.1
apple Malus domestica		MdbHLH92	These results suggest that MdERF100 mediates powdery mildew resistance by regulating the JA and SA signaling pathways, and MdbHLH92 is involved in plant defense against powdery mildew.				10.3390/ijms22115713	XP_008362023.3
Brassica rapa		BrMYC2	Accumulation of GSs at the highest levels in the BrMYC2 (OE) line conferred the highest resistance to S. sclerotiorum. BrMYC2 overexpression that may provide a beneficial effect on plant growth and development via plant resistance to the fungal pathogen.				10.3389/fpls.2021.707054	XP_009151447.1
Cucumis sativus		CsIVP	CsIVP is a novel vasculature regulator functioning in CsYAB5-mediated organ morphogenesis and SA-mediated downy mildew resistance in cucumber.				10.1371/journal.pbio.3000671	XP_004148648.2
Oryza sativa		OsbHLH034	Transgenic rice plants overexpressing OsbHLH034 exhibited a JA-hypersensitive phenotype and increased resistance against rice bacterial blight.				10.1007/s00299-020-02555-7	Os02t0726700-01
Oryza sativa		OsbHLH6	Transgenic rice plants overexpressing OsbHLH6 display increased JA responsive gene expression and enhanced disease susceptibility to the pathogen.（Magnaporthe oryzae）				10.1111/jipb.12922	Os04t0301500-01
soybean		GmPIB1	GmPIB1 enhances resistance to P. sojae by repressing the expression of GmSPOD1.				10.1093/jxb/ery103	NP_001235904.1
AtMYC2		AtMYC2	AtMYC2 acts as a negative regulatory factor, inhibiting the plant's defense response against bacterial diseases.				10.1007/s12038-017-9703-8	AtMYC2
Oryza sativa		OsMYC2	Similar to AtMYC2 in Arabidopsis, OsMYC2 may act as a negative regulatory factor, inhibiting the defense response against bacterial diseases caused by Xanthomonas oryzae pv. oryzae (such as bacterial blight) in rice.				10.1007/s12038-017-9703-8	Os10t0575000-01
Camellia sinensis (L.) Kuntze		CsbHLH62	CsbHLH62 facilitates the activity of CsNAC17 on CsRPM1, contributing to increased anthracnose resistance.				https://doi.org/10.1093/hr/uhae295	XP_028074625.1
Musa acuminata '(AAA)'		MaICE1	Overexpression of ICE1 inhibits banana Fusarium wilt disease				https:// doi.org/10.1016/j.scienta.2021.110590	XP_064965249.1
Cucurbita moschata Duch.		CmbHLH87	ExpressExpression of CmbHLH87 Gene Improves Powdery Mildew Resistance in Tobacco				10.3389/fpls.2020.00163	AZZ86682.1
Solanum lycopersicum L.		SlbHLH95	SlbHLH95 enhances the resistance of tomato fruits to grey mould resistance				https://doi.org/10.1111/pbi.70033	XM_004249142.5
Prunus persica (L.) Batsch		PpMYC2	PpMYC2 positively regulated the resistance against M. fructicola				https://doi.org/10.1111/pbi.70177	XP_020419289.1
Vitis amurensis		VabHLH137	VabHLH137 overexpression in the grape calli significantly increased resistance to C. gloeosporioides.				https://doi.org/10.1093/hr/uhac261	UMB20802.1
Manihot esculenta Crantz		MebHLH149	The MebHLH149 silenced plants showed a higher susceptibility to cassava bacterial blight （CBB）compared to the control plants.				10.3390/plants13172422	XP_021623609.1
Camellia sinensis L.cv.Shancha NO.1		CsbHLH80	CsbHLH80 enhances the tolerance of tea plants to tea red leaf spot disease(Phyllosticta theicola Petch).				https://doi.org/10.1016/j.plaphy.2024.109161	XP_028059102.1
Oryza sativa		bHLH25	rice basic/helix-loop-helix transcription factor bHLH25 directly senses H2O2 to confer resistance to multiple diseases caused by fungi or bacteria.				10.1038/s41422-024-01058-4	Os01t0196300-01
Solanum lycopersicum		Nrd1	Plants carrying a loss-of-function mutation in Nrd1 (Δnrd1) showed enhanced resistance to Pseudomonas syringae pv. tomato (Pst) DC3000				https://doi.org/10.1093/plphys/kiac312	XP_004236112.2
Triticum aestivum		TabHLH060	Susceptibility of TabHLH060-overexpressing Arabidopsis plants to Pseudomonas syringae DC3000 was significantly enhanced.				https://doi.org/10.1016/j.pmpp.2015.04.007	ADC33137.1
Malus sieversii		MsbHLH155.1	MsbHLH155.1 confers resistance function against Valsa canker				10.3390/plants12030620	WVX33931.1
Gossypium hirsutum		GhPAS1	GhOverexpression of GhPAS1 enhanced the resistance of cotton to Verticillium dahliae				https://doi.org/10.1016/j.indcrop.2022.116077	XP_016671106.1
Rosa chinensis		RcbHLH112	RcbHLH112 in rose is a susceptibility factor for infection with B. cinerea.				https://doi.org/10.3390/ijms242216305	XP_024160865.1

## Sheet: Table S3
Supplement Table S3 RT-qPCR primers information
gene ID	gene name	primer sequence
EVM0007132.1	HbbHLH87	F:GTTCATCGGTGTCTGCTTCTAT
		R:AGTATCCATCTTGCTTCCTCCT
EVM0009445.1	HbbHLH162-2	F:AAGCACCTGAGAGAAAGAATCG
		R:TTGACCTGAGCATGGACTGT
EVM0024919.2	HbbHLH25	F:AGACAGAGTCCAGACACTTGAG
		R:GAACACTGCTATTGACCACTGA
HQ260674.1	HbActin	F:GATGTGGATATCAGGAAGGA
		R:CATACTGCTTGGAGCAAGA
